# Supplementary material for: Particle Size Effect of Curcumin Nanocrystals on Transdermal and Transfollicular Penetration by Hyaluronic Acid-Dissolving Microneedle Delivery
Source: Pharmaceuticals (Basel). 2022 Feb 8;15(2):206. doi: 10.3390/ph15020206 (PMC8878115; doi:10.3390/ph15020206)
Supplement: Supplementary file 1 [file pharmaceuticals-15-00206-s001.zip]

Archive with 2 entries (2 files):
- pharmaceuticals-1560822-supplementary.pdf
- Video S1. the solubility of the MNs in PBS.mp4
